# Supplementary material for: Eu3+ Complex-Protein Co-Crystals as Smart Sensors of Biologically Relevant Cations in Blood
Source: Materials (Basel). 2026 Apr 24;19(9):1736. doi: 10.3390/ma19091736 (PMC13164826; doi:10.3390/ma19091736)
Supplement: Supplementary file 1 [file materials-19-01736-s001.zip]

Archive with 1 entries (1 files):
- materials-4235250-supplementary.pdf
